# Supplementary material for: Protein Receptors Evolved from Homologous Cohesion Modules That Self-Associated and Are Encoded by Interactive Networked Genes
Source: Life (Basel). 2021 Dec 3;11(12):1335. doi: 10.3390/life11121335 (PMC8707797; doi:10.3390/life11121335)
Supplement: Supplementary file 1 [file life-11-01335-s001.zip]

Archive with 2 entries (2 files):
- life-1381310 Supplementary Table S1. List of Receptor and Non-receptor Genes.xlsx
- life-1381310 Supplementary Table S2. Receptor and Non-receptor Gene Sets.xlsx
