# Supplementary material for: Protein Receptors Evolved from Homologous Cohesion Modules That Self-Associated and Are Encoded by Interactive Networked Genes
Source: Life (Basel). 2021 Dec 3;11(12):1335. doi: 10.3390/life11121335 (PMC8707797; doi:10.3390/life11121335)
Supplement: Supplementary file 1 [file life-11-01335-s001.zip › life-1381310 Supplementary Table S1. List of Receptor and Non-receptor Genes.xlsx]

## Sheet: Table 1
Supplemental Table 1. List of Receptor and Non-receptor Genes
Receptor genes	Description	# of Homologous hits		Non-receptor genes	Description	# of Homologous hits		Randomly-selected genes 2	Randomly-selected genes 3	Randomly-selected genes 4
NCAM1	Neural cell adhesion molecule 1	33		ABHD6	Abhydrolase domain containing 6	12		SCG2	APC2	HSPA1B
L1CAM	L1 cell adhesion molecule	36		APH1B	aph-1 homolog B, gamma secretase subunit	1		AOAH	ARL16	HYI
IGSF9	Immunoglobulin superfamily member 9	33		ATP2B2	ATPase plasma membrane Ca2+ transporting 2	31		UBE2E2	CANT1	ZNF615
SEZ6L	Seizure related 6 homolog like	15		AZI2	5-Azacytidine induced 2	3		SPATC1	CDIPT	TMEM161A
DCC	DCC netrin 1 receptor	34		SPATA48	Spermatogenesis associated 48	1		MMP8	CDPF1	FUT1
MRC2	Mannose receptor C type 2	33		CAB39	Calcium binding protein 39	1		RAD54L2	CLINT1	ZRANB2
SORCS3	Sortilin related VPS10domain containing receptor 3	4		CCDC180	Coiled-coil domain containing 180	1		PRY	DCLK3	SLC4A11
LRP2	LDL receptor related protein 2	10		MCFD2	Multiple coagulation deficiency factor 2	26		ISOC2	DCP1A	GATA5
DRD3	Dopamine receptor D3	61		CPA5	Carboxypeptidase A5	13		MRPL30	EEPD1	AGT
CHRM4	Cholinergic receptor muscarinic 4	60		CTDSP2	CTD small phosphatase 2	7		QARS1	EHMT1	C16orf92
PTCH1	Patched 1	7		CTU1	Cytosolic thiouridylase subunit 1	1		ATP23	FASTKD3	PA2G4
IL1R1	Interleukin 1 receptor 1	37		DDX11	DEAD/H-box helicase 11	5		BMI1	FBXO34	TDRD6
LAG3	Lymphocyte activating 3	32		DIRAS1	DIRAS family GTPase 1	59		CALD1	FSIP2	PRELID1
IL6R	Interleukin 6 receptor	22		ECE1	Endothelin converting enzyme 1	6		CAPN10	GOT1L1	KAT2B
INSR	Insulin receptor	35		EFL1	Elongation factor like GTPase 1	12		CBWD5	KCNG2	CHKB
FGFR1	Fibroblast growth factor receptor 1	53		EMG1	EMG1 N1-specific pseudouridine methyltransferase	1		FBXL14	KRT18	MTA2
CD4	CD4 molecule	19		RAD9B	RAD9 checkpoint clamp component B	1		FAM221B	MANBA	LIPE
CD86	CD86 molecule	24		FAM120A	Family with sequence similarity 120A	2		MS4A12	MEN1	POLI
GRIA2	Glutamate ionic receptor AMPA type subunit 2	19		PDK4	Pyruvate dehydrogenase kinase 4	4		MXD4	NID1	RND3
NTRK3	Neurotrophic receptor tyrosine kinase 3	53		FPGS	Folypolyglutamate synthase	1		RPS21	PARP12	C1GALT1
TLR4	Toll like receptor 4	66		FYCO1	FYVE and coiled coil domain autophagy adaptor 1	31		METTL25	PACC1	CPT1B
CD58	CD58 molecule	5		GAK	Cyclin G associated kinase	49		NDRG3	PBX1	PTPN12
UNC5A	UNC-5 netrin receptor A	36		GALK1	Galactokinase 1	3		NAE1	PTPMT1	PLS1
SEMA3A	Semaphorin 3A	28		GOLGA6L10	Golgin A6 family like 10	28		HES2	KPNA2	SLC9B1
CCR9	C-C motif chemokine receptor 9	99		GPX2	Glutathione peroxidase 2	9		TREH	SLC10A7	PCBP2
ESR2	Estrogen receptor 2	41		HIBCH	3-Hydoxyisobtyryl-CoA-hydrolase	14		UEVLD	SNAI2	WTAP
TGFBR2	Transforming growth factor-beta receptor 2	56		GZMA	Granzyme A	65		TRA2A	SYPL1	ZHX1
TENM4	Teneurin transmembrane protein 4	17		HYAL1	Hyaluronidase 1	5		ST14	TANC1	TTC21B
ITIH5	Inter-alpha-trypsin inhiitor heavy chain 5	13		IPO7	Importin 7	4		SMARCAD1	TRIB2	SERPINB2
TNFRSF10A	TNF receptor superfamily member 10A	19		NUP88	Nucleoporin 88	1		STARD13	ZNF106	PROZ
