# Supplementary material for: Protein Receptors Evolved from Homologous Cohesion Modules That Self-Associated and Are Encoded by Interactive Networked Genes
Source: Life (Basel). 2021 Dec 3;11(12):1335. doi: 10.3390/life11121335 (PMC8707797; doi:10.3390/life11121335)
Supplement: Supplementary file 1 [file life-11-01335-s001.zip › life-1381310 Supplementary Table S2. Receptor and Non-receptor Gene Sets.xlsx]

## Sheet: Table 2
Supplemental Table 2. Receptor Gene Sets from Syntenic Blocks and Non-receptor Gene Sets
Receptor Gene	Nearby genes		# Connections^
NCAM1 (DRD2)†	TTC12	TMPRS55	3
IL1R2	IL18R1	IL18RAP	2
INSR	TNFSF14	RETN	3
CD4	LAG3	CD27	1
NTRK3	ZNF592	AGBL1	3
CD58	CD2	IGSF3	2
CCR9	XCR1	CCR3	3
UNC5A	FGFR4	CDHR2	3
GREM2*	CHRM3	RGS7	2
CNTN1*	LRRK2	PDZRN4	3
GFRA1*	TRUB1	FAM160B1	3
ITGBL1*	NALCN	FGF14	3
CRB1*	DENND1B	LHX9	3
			2.61 Avg	SD 0.62
Non-receptor Gene
ABHD6	FLNB	RPP14	3
APH1B	HERC1	LACTB	1
CAB39	ITM2C	ARMC9	1
CCDC180	CTSV	TDRD7	2
CPA5	KLF14	ZC3HC1	1
DDX11	IPO8	DENND5B	1
DIRAS1	THOP1	SLC39A3	1
ECE1	EIF4G3	ALPL	1
EMG1	USP5	PHB2	1
RPS17#	MEX3B	STARD5	2
RAD9B	ARPC3	FAM216A	1
FPGS	DPM2	RPL12	1
FYCO1	LZTFL1	XCR1	2
GALK1	WBP2	ITGB4	1
HIBCH	MSTN	PMS1	1
HYAL1	NPRL2	RBM5	2
NUP88	SCIMP	C1QBP	1
			1.35 Avg	SD 0.59
†DRD2 was substituted for NCAM1 because NCAM1 did not show gene interactions in GeneMANIA.
*These syntenic blocks were derived from an analysis by Franklin and Dwyer [24].
^The number of genes connected in a network was determined with GeneMANIA.
